# Supplementary material for: 4-Phenylbut-2-yl Esters from the Essential Oil of Artemisia rutifolia from Mongolia
Source: Molecules. 2026 Mar 11;31(6):926. doi: 10.3390/molecules31060926 (PMC13029260; doi:10.3390/molecules31060926)
Supplement: Supplementary file 1 [file molecules-31-00926-s001.zip]

Archive with 1 entries (1 files):
- molecules-4184473-supplementary.pdf
